# Supplementary material for: Disruption of the Contents of Endogenous Hormones Cause Pollen Development Obstruction and Abortion in Male-Sterile Hybrid Lily Populations
Source: Plants (Basel). 2023 Nov 8;12(22):3804. doi: 10.3390/plants12223804 (PMC10674860; doi:10.3390/plants12223804)
Supplement: Supplementary file 1 [file plants-12-03804-s001.zip]

Archive with 1 entries (1 files):
- plants-2612862-supplementary.pdf
